# Supplementary material for: Advanced Lab-on-Fiber Optrodes Assisted by Oriented Antibody Immobilization Strategy
Source: Biosensors (Basel). 2022 Nov 17;12(11):1040. doi: 10.3390/bios12111040 (PMC9688615; doi:10.3390/bios12111040)
Supplement: Supplementary file 1 [file biosensors-12-01040-s001.zip]

Archive with 1 entries (1 files):
- biosensors-1941098-supplementary.pdf
